# Supplementary material for: 20-Hydroxyecdysone counteracts insulin to promote programmed cell death by modifying phosphoglycerate kinase 1
Source: BMC Biol. 2023 May 24;21:119. doi: 10.1186/s12915-023-01621-2 (PMC10210335; doi:10.1186/s12915-023-01621-2)
Supplement: Supplementary file 2 — Additional file 2. The individual data values for Fig. 1A-D, Fig. 2A-F, Fig. 3A-E, Fig. 4B-D, E’, F-I, Fig. 5A-D, E’, F’, G’, Fig. 6A’, B’, C’, D’, E–H, I’, J, K, Fig. S1A and B, Fig. S4A-C, Fig. S5A-E and Fig. S6B’, C’, D’. [file 12915_2023_1621_MOESM2_ESM.xlsx]

## Sheet: Sheet1
Figure 1	A			DMSO			20E (500 ng/larva)					3 h
			1 h	1.99481	2.16871	2.86033	2.04955	1.83282	2.47972		DMSO	2.31361	1.59713	2.0767
		glucose	3 h	1.81437	2.23153	2.39568	4.57194	3.83059	4.95192	glucose	20E (200 ng/larva)	2.45517	2.625	2.11566
			6 h	2.1218	2.49033	1.8456	4.55035	5.98654	5.08319		20E (500 ng/larva)	4.8745	4.14868	5.01505
				DMSO			20E (500 ng/larva)					3 h
			1 h	3.61794	3.79527	4.32317	3.91372	3.89778	3.77428		DMSO	3.9201	4.24135	3.77128
		lactate	3 h	4.17866	4.25942	3.87536	1.41637	1.98019	2.37857	lactate	20E (200 ng/larva)	3.38405	3.94749	4.16585
			6 h	3.17201	3.51038	4.26154	2.47074	2.35296	1.61748		20E (500 ng/larva)	2.41125	1.72154	1.88307
Figure 1	B			PBS			Insulin (5 μg/larva)					3 h
			1 h	2.5931	3.36416	2.96501	2.44584	3.23334	2.47747		PBS	2.51709	2.89555	2.87233
		glucose	3 h	2.51155	3.33206	3.49274	0.814165	1.13199	1.2978	glucose	Insulin (1 μg/larva)	2.05947	2.52443	2.31396
			6 h	3.52623	2.79202	3.14335	2.55528	2.98404	3.08351		Insulin (5 μg/larva)	1.07688	1.5493	0.915172
				PBS			Insulin (5 μg/larva)					3 h
			1 h	4.4451	3.67236	3.97778	3.84325	3.77576	3.98426		PBS	3.71204	4.39517	3.89858
		lactate	3 h	4.14893	4.16472	3.68052	5.71764	4.86318	5.58841	lactate	Insulin (1 μg/larva)	4.85939	4.08841	4.47417
			6 h	3.78923	4.19878	3.89042	4.68805	4.49268	3.6816		Insulin (5 μg/larva)	5.24536	5.34983	4.7173
Figure 1	C		DMSO									20E (500 ng/larva)
		1 h	1.04095	1.06063	0.988725	1.36757	1.42251	0.758657	0.85854	0.885864		1.22206	1.17649	0.979336	1.57196	1.45921	0.842513	1.5536				DMSO	1.04818	1.26603	0.954561	0.910759	1.16483	1.0968	0.851459	0.977478	1.22979
		3 h	1.15685	0.888543	0.981465	1.24356	1.41671	0.856409	0.962169	1.16912	1.05877	1.0857	0.894731	0.920307	0.714522	1.23395	1.0653	0.947008	0.853145	1.1734		20E (200 ng/larva)	1.08987	1.01045	0.95813	1.33744	0.789369	1.42304	1.2848	0.855727	0.941891
		6 h	1.07246	0.972041	0.834976	1.14358	0.847438	0.672701	1.06154	1.37239	1.47404	0.439259	0.517273	0.624675	0.653041	0.770995	0.367551	0.56549	0.442662	0.654452		20E (500 ng/larva)	0.623816	0.35508	0.717229	0.187326	0.225369	0.444207	0.484482	0.350329	0.375985
Figure 1	D		PBS									Insulin (5 μg/larva)
		1 h	0.984855	1.06999	0.9103	0.671211	0.741391	0.895279	1.21986	1.06829	1.18386	1.14693	1.316	0.983027	1.41173	1.57205	1.26913	0.719898				PBS	1.24495	1.16971	0.972991	0.656079	0.582753	0.711342	1.42847	1.44275	1.31929
		3 h	1.13901	1.1105	0.986387	1.31241	1.27087	0.799217	0.881639	0.968005	1.19288	1.11573	0.970908	1.0219	0.723031	0.817369	0.942577	1.33024	1.21604	1.39312		Insulin (1 μg/larva)	1.1829	1.22452	1.06894	0.715775	0.668444	1.15933	1.23025	0.851763
		6 h	1.18246	1.14519	1.01485	0.591638	0.858069	1.3108	0.834714	1.04228		1.08386	1.21301	1.05363	1.26114	1.35244	0.71736	0.639859	0.963324			Insulin (5 μg/larva)	1.1625	1.18268	1.03624	0.646356	1.32456	0.867242	0.960876	1.25031	1.06633
Figure 2	A		Vmax of 3-PG production					20E titer
		5F	4.0776	2.9258	3.8921		5F	0.568
		5M	2.4509	2.3582	1.8165		5M	2.157
		6th-6 h	2.9423	3.764	3.8884		6th-6 h	0.624
		6th-24 h	5.8742	4.0841	3.9967		6th-24 h	0.326
		6th-48 h	4.5314	5.2114	3.3914		6th-48 h	0.646
		6th-72 h	2.3545	1.1508	1.3707		6th-72 h	2.264
		6th-96 h	1.419	0.9323	1.1886		6th-96 h	4.062
		6th-120 h	0.7348	1.6695	0.9576		6th-120 h	4.664
		P0 d	0.8136	1.2585	0.884		P0 d	3.134
		P2 d	1.216	0.7687	1.6247		P2 d	3.437
		P4 d	1.2251	0.9544	1.578		P4 d	4.608
		P6 d	1.4767	0.7605	0.9223		P6 d	6.075
		P8 d	1.4141	2.1714	1.3683		P8 d	5.484
		Adult	4.3679	3.7793	2.8348		Adult	0.665
Figure 2	B		PGK1/β-actin			pY-PGK1/β-actin			Ac-PGK1/β-actin
		5F	2.2758	1.7201	2.4953	3.543	3.1829	2.7393	0.0892	0.1919	0.0702
		5M	1.4126	1.0506	1.2142	0.7709	0.3372	0.3588	0.0439	0.0131	0.074
		6th-6 h	2.3477	1.7602	1.2882	1.5379	2.8015	2.3894	0.1566	0.011	0.0656
		6th-24 h	2.5771	2.0832	1.795	6.409	4.6132	4.509	0.066	0.0381	0.077
		6th-48 h	5.9327	5.2133	4.7987	4.1546	4.9651	5.1754	0.3813	0.639	0.8345
		6th-72 h	5.658	4.4587	4.4786	2.4913	1.2957	1.8655	2.047	2.2256	2.4763
		6th-96 h	2.6116	2.2363	1.8803	1.1505	0.802	1.3058	4.5247	3.5981	3.8933
		6th-120 h	2.4368	1.6613	1.6582	0.8401	1.4116	0.9112	3.6192	4.6564	4.0764
		P0 d	1.1186	0.7544	1.2837	0.8179	1.124	0.9403	0.6841	0.3147	0.6477
		P2 d	0.8189	0.4631	0.6218	0.315	0.3796	0.4927	0.11	0.8327	0.4273
		P4 d	0.7287	0.4548	0.7789	0.3854	0.3891	0.5274	0.174	0.0325	0.0742
		P6 d	0.9777	0.5653	0.4291	0.515	0.277	0.3792	0.0627	0.0832	0.0427
		P8 d	2.4171	1.872	1.3684	1.4156	1.0893	0.9274	0.211	0.0885	0.0273
		Adult	2.1622	3.7766	1.8354	4.1298	3.2201	4.9501	0.0864	0.0169	0.0319
Figure 2	C		pY					Ac
		PBS	1.1325	1.2703	1.5138		PBS	0.3236	0.2639	0.2894
		Insulin	1.8371	2.2966	2.2833		Insulin	0.2118	0.1991	0.1692
Figure 2	D	PBS			Insulin
		4.1318	3.8725	4.5128	5.536	5.8918	5.993
Figure 2	E		pY					Ac
		DMSO	2.4359	3.3115	2.791		DMSO	0.2156	0.2384	0.115
		20E	0.6742	0.7123	0.4116		20E	0.5733	0.5104	0.4703
Figure 2	F	DMSO			20E
		4.4322	4.841	3.7931	1.4467	1.6146	2.4263
Figure 3	A	WT						Y194F
		1.1325	1.0776	1.0274	1.2749	0.6626	0.8312	0.4792	0.6468	0.681	0.4532	0.7157	0.4147
Figure 3	B	WT						Y194F
		31.5731	21.7272	30.1163	28.4442	30.569	24.8676	15.6783	13.5151	22.4674	20.7812	23.6643	15.5124
Figure 3	B'	WT			Y194F
		0.5387	0.728	0.6739	0.4845	0.6872	0.5725
Figure 3	C	DMSO	1.2209	0.8513	0.9114
		20E (5 μM)	0.268	0.3839	0.3151
		PBS	1.0143	0.9212	0.775
		Insulin (5 μg/mL)	2.6497	2.1981	1.9575
Figure 3	D	dsPTPN1	0.7603	0.8196	1.0879
		dsPTPRN2	0.6829	0.8803	0.9105
		dsMTMR6	0.7706	0.7982	1.1561
		dsPTEN	2.6819	2.1142	1.8972
Figure 3	E	His	0.5764	0.5571	0.4293
		PTEN	0.2626	0.3153	0.239
Figure 4	B		Normal pupae			Small pupae			Dead
		dsGFP	80	87	75	9	11	13	11	6	8
		dsPGK1	37	20	28	50	56	44	18	24	23
Figure 4	C	dsGFP			dsPGK1
		0.445169	0.388627	0.44275	0.274423	0.31662	0.336803
Figure 4	D	dsGFP			dsPGK1
		128	140	146	144	158	168
Figure 4	E'	dsGFP			dsPGK1
		0.7448	0.9195	0.8228	0.356	0.2115	0.3827
Figure 4	F	dsGFP			dsPGK1
		0.6312	0.5556	0.4968	0.1815	0.2317	0.2564
Figure 4	G	dsGFP			dsPGK1
		1.1752	1.2108	1.1233	0.5707	0.5485	0.717
Figure 4	H	dsGFP			dsPGK1
		2.15841	2.01641	1.59639	3.23018	2.85561	3.0437
Figure 4	I	dsGFP			dsPGK1
		3.77648	3.56279	4.12042	2.52863	2.45379	2.1555
Figure 5	A	dsGFP	1.6752	1.7523	1.4862
		dsARD1	1.1624	0.9134	0.8624
Figure 5	B	dsGFP	0.4871	0.6308	0.8934
		dsHDAC6	1.0463	0.5917	0.6973
		dsHDAC11	1.1182	0.7111	0.9874
		dsHDAC3	2.0605	1.5134	1.7127
Figure 5	C	PBS	1.1872	1.3786	1.5545
		Insulin (5 μg/mL)	0.6708	0.3544	0.4739
		20E (5 μM)	3.3732	2.4208	2.6415
		Insulin (5 μg/mL)+20E (5 μM)	2.5253	1.8752	2.2448
		Insulin (10 μg/mL)+20E (5 μM)	1.1214	0.9815	1.5119
Figure 5	D	WT	1.2679	1.2203	1.0884
		K214R	1.2838	1.256	1.1603
		K218R	1.234	1.0662	1.2265
		K386R	0.7813	0.6668	0.5974
Figure 5	E'		WT			K386R
		ATG8-II/β-actin	1.8297	1.6275	2.3795	0.8356	0.7123	0.663
		Cleaved caspase-3/β-actin	1.9473	2.5135	2.264	1.165	0.8189	1.2105
Figure 5	F'	WT			K386R
		11	15	14	3	4	6
Figure 5	G'	WT			K386R
		46.702	41.419	31.171	33.645	30.868	25.23
Figure 6	A'	dsGFP			dsPGK1
		21.447	23.122	28.672	3.218	1.459	2.335
Figure 6	B'		dsGFP			dsPGK1
		Autophagic compartments (%)	15.442	12.551	16.768	3.219	2.192	1.455
		Apoptotic nuclei numbers	8	9	13	3	2	3
Figure 6	C'		dsGFP			dsPGK1
		ATG8-II/β-actin	3.4592	2.8753	3.573	1.3371	1.6316	1.2188
		Cleaved caspase-3/β-actin	2.154	2.6388	2.8762	0.6742	0.3713	0.7908
Figure 6	D'	dsGFP			dsPGK1
		1.2582	1.4719	1.1172	0.4333	0.6352	0.5122
Figure 6	E	dsGFP			dsPGK1
		1.5378	1.2136	1.4142	0.7193	0.4191	0.5359
Figure 6	F	dsGFP			dsPGK1
		1.07139	0.818898	1.22638	1.1757	0.845473	0.910083
Figure 6	G	dsGFP			dsPGK1
		4.27276	5.56094	5.12524	4.12695	5.15176	5.32733
Figure 6	H	dsGFP			dsPGK1
		2.25354	1.71458	1.89403	2.1379	1.81414	2.04488
Figure 6	I'		Pupation on time			Delayed pupation			Dead
		dsGFP	82	88	90	2	4	7	8	13	9
		dsPGK1	53	65	60	21	32	27	18	17	7
Figure 6	J	dsGFP			dsPGK1
		136	142	131	149	166	159
Figure 6	K	dsGFP			dsPGK1
		0.426565	0.353716	0.431821	0.374731	0.356673	0.437329
Figure S1	A		Hemolymph lactate concentration (mM)			Hemolymph glucose concentration (mM)
		5F	3.56902	3.87753	3.86753	1.88048	2.21434	1.54727
		5M	4.34056	3.65179	3.98157	2.54026	2.31408	2.86671
		6th-6 h	3.99913	3.94876	4.52371	2.72333	2.1341	1.79743
		6th-24 h	3.62929	3.85502	3.78749	2.22104	2.25622	2.77423
		6th-48 h	3.64543	3.01533	3.28453	3.0621	2.55249	3.43815
		6th-72 h	2.32953	2.14483	1.91388	4.6768	3.76804	3.93368
		6th-96 h	1.77675	1.28721	2.05614	5.12458	5.77503	4.75252
		6th-120 h	1.10512	1.53385	1.91359	6.11793	4.76716	5.44558
		P0 d	1.69593	2.19353	2.25957	7.44814	5.71213	6.93842
		P2 d	1.81592	2.35914	2.2406	5.13709	6.11489	5.89383
		P4 d	2.2119	2.52864	2.61114	4.64036	4.73165	3.97092
		P6 d	2.38749	2.77155	2.91938	4.02957	3.72263	3.71897
		P8 d	2.40503	2.81249	2.53681	3.92592	4.29132	3.43502
		Adult	2.13525	2.56969	3.04213	1.87478	1.89452	2.72696
Figure S1	B	5F	1.43424	1.65876	1.73586
		5M	1.14555	1.27394	0.71158
		6th-6 h	1.44207	1.13446	1.15272
		6th-24 h	1.79184	1.42915	1.51491
		6th-48 h	2.31323	2.27632	2.60185
		6th-72 h	2.4404	2.11572	2.76175
		6th-96 h	1.21773	1.6715	1.44091
		6th-120 h	1.35064	1.19724	1.24157
		P0 d	1.11004	1.19509	1.42792
		P2 d	1.22807	1.53889	1.38278
		P4 d	1.72732	1.60833	1.49742
		P6 d	1.32714	1.28346	1.49286
		P8 d	1.31004	1.61134	1.77427
		Adult	2.38321	1.81104	2.13864
Figure S4	A	dsGFP									dsPTPN1
		1.04943	1.04588	0.890657	1.32407	1.12091	1.03137	0.458405	0.391736	0.680629	0.393811	0.483451	0.339601	0.79516	0.615273	0.470186	0.543664	0.413292
		dsGFP									dsPTPRN2
		1.05392	1.02218	0.957269	0.674061	0.734662	0.916844	1.41337	1.14161	1.18945	0.492124	0.45743	0.390436	0.692106	0.734221	0.699112	0.575803	0.480965	0.445168
		dsGFP									dsMTMR6
		1.21859	0.875806	0.813671	0.738589	0.511428	1.44577	1.35076	0.950163	0.732234	0.31127	0.410511	0.370113	0.527777	0.63114	0.743757	0.865671	0.822708	0.463677
		dsGFP									dsPTEN
		1.05062	0.975604	0.887199	0.69015	0.611643	0.91848	1.35131	1.31636	1.22004	0.311617	0.269812	0.39832	0.675624	0.645704	0.435729	0.411278	0.59198	0.3711
Figure S4	B	dsGFP									dsARD1
		1.09293	1.01436	0.957811	1.38868	0.915755	1.41257	0.763611	0.713156	1.31608	0.412854	0.275882	0.427303	0.450018	0.350922	0.791331	0.639395	0.814357	0.739699
Figure S4	C	dsGFP									dsHDAC3
		1.16206	1.05877	0.95685	1.22044	0.895697	0.816224	1.19897	1.06747	0.846972	0.324114	0.483288	0.396429	0.968626	0.730237	0.576203	0.413165	0.330168	0.421066
		dsGFP									dsHDAC6
		1.06493	1.05701	0.911929	1.68301	1.53824	1.36616	0.780582	0.62884	0.944629	0.564775	0.414598	0.338685	0.655473	0.551454	0.690209	0.466467	0.813376	0.736167
		dsGFP									dsHDAC11
		1.07507	1.05986	0.894681	0.771831	0.48781	0.871343	1.46634	0.697046	1.12152	0.21611	0.261224	0.319406	0.660405	0.893808	0.726332	0.689953	0.416471	0.435696
Figure S5	A	DMSO	1.51609	0.84963	0.923567	1.14342	0.772808	1.04692
		20E	2.46297	3.41141	1.95505	1.48077	2.36085	1.89217
Figure S5	B	PBS	1.33605	1.263	0.925909	0.689789	0.737375	1.41213
		insulin	2.35675	1.52371	1.866	2.07403	1.77764	1.56607
Figure S5	C		ATG8-II/β-actin					ATG8-II/β-actin
		WT	3.1244	5.0255	3.7905		K386R	2.3609	2.448	3.4518
		WT+CQ	9.146	14.8442	12.654		K386R+CQ	3.1596	2.2385	1.9171
Figure S5	D		WT			K386R
		Ac-PGK1-His/β-actin	2.2551	2.5798	2.1128	0.7389	0.6383	0.9158
		pY-PGK1-His/β-actin	0.7421	0.9367	0.8194	0.5521	0.7964	0.8443
Figure S5	E	WT			K386R
		1.0322	1.22183	0.944321	1.07397	0.916634	0.970724
Figure S6	B'	6th-48 h			6th-96 h
		1.1838	2.171	1.269	13.496	19.847	15.913
Figure S6	C'		6th-48 h			6th-96 h
		Autophagic compartments (%)	0.787	0.875	0.662	10.228	9.145	12.831
		Apoptotic nuclei numbers	1	1	0	9	8	11
Figure S6	D'		6th-48 h			6th-96 h
		ATG8-II/β-actin	0.5593	0.521	0.4217	1.5328	2.4471	2.1774
		Cleaved caspase-3/β-actin	0.1421	0.1748	0.1305	0.5632	0.5787	0.7832
